# Supplementary material for: Workplace Violence Experienced by Personal Care Workers in a District in Seoul, Republic of Korea: A Comparison Study with Office and Service Workers
Source: Healthcare (Basel). 2024 Jan 26;12(3):320. doi: 10.3390/healthcare12030320 (PMC10855380; doi:10.3390/healthcare12030320)
Supplement: Supplementary file 1 [file healthcare-12-00320-s001.zip]

Archive with 1 entries (1 files):
- healthcare-2772132-supplementary.pdf
